# Supplementary material for: Functional requirements driving the gene duplication in 12 Drosophila species
Source: BMC Genomics. 2013 Aug 15;14:555. doi: 10.1186/1471-2164-14-555 (PMC3751352; doi:10.1186/1471-2164-14-555)
Supplement: Additional file 3: Table S1 — Number of protein domains for young duplicate genes in species-specific expansions. [file 1471-2164-14-555-S3.xls]

## Sheet: species-specific expansions
Table S1. Number of protein domains for young duplicate genes in species-specific expansions.
D. ananassae		D. erecta		D. grimshawi		D. melanogaster		D. mojavensis		D. persimilis		D. pseudoobscura		D. sechellia		D. simulans		D. virilis		D. willistoni		D. yakuba
Domain	Number	Domain	Number	Domain	Number	Domain	Number	Domain	Number	Domain	Number	Domain	Number	Domain	Number	Domain	Number	Domain	Number	Domain	Number	Domain	Number
Fibrinogen_C	14	Gypsy	7	Trypsin	44	WD40	7	Chitin_bind_4	14	NHL	24	Pkinase	10	Serpin	10	Alpha-amylase	8	p450	9	DUF1676	23	Trypsin	21
7tm_6	10	Trypsin	7	7tm_6	35	Annexin	5	Trypsin	11	WD40	20	CHCH	7	Pkinase	8	p450	8	5_nucleotid_C	7	p450	17	L71	20
Trypsin	9	Peptidase_S10	5	p450	25	Dynein_IC2	5	AMP-binding	8	PID	19	p450	7	WD40	8	DUF227	7	Metallophos	7	Homeobox	16	Chitin_bind_4	18
WD40	7	7tm_6	4	WD40	23	Trypsin	4	Gb3_synth	7	SH3_1	16	Peptidase_M17	6	Cystatin	6	Na_Ca_ex	6	Gb3_synth	5	RVT_1	15	CBM_14	16
DUF1759	6	Aldo_ket_red	4	Peptidase_C48	21	Skp1	3	Gly_transf_sug	7	Mito_carr	13	GTP_EFTU	5	LRR_1	6	Trypsin	6	Gly_transf_sug	5	Chitin_bind_4	14	Pkinase	14
Pkinase	6	DUF1759	4	Abhydrolase_1	17	Skp1_POZ	3	p450	7	AMP-binding	8	Peptidase_M17_N	5	Ras	6	DAGAT	5	DUF227	4	COesterase	11	Retinin_C	12
Lectin_C	5	Kunitz_BPTI	4	Fibrinogen_C	17	7tm_6	2	EnY2	6	Galactosyl_T	7	TUDOR	5	Tetraspannin	6	HMG_box	4	NAD_binding_4	4	DUF1759	11	Inositol_P	10
Serpin	5	CLIP	3	MFS_1	17	AMP-binding	2	Peptidase_M28	6	Kinesin	7	Thioredoxin	5	p450	6	Sugar_tr	4	Sugar_tr	4	LRR_1	11	zf-C2H2	9
Asp	4	COesterase	3	Abhydro_lipase	16	A_deaminase	2	Kunitz_BPTI	5	ABC2_membrane	6	zf-C2H2	5	AMP-binding	5	Arm	3	Trypsin	4	RRM_1	11	Helicase_C	8
Kunitz_BPTI	4	DUF1907	3	CBM_14	16	A_deaminase_N	2	A2M	4	ABC_tran	6	2OG-FeII_Oxy	4	Abhydro_lipase	5	BTB	3	UDPGT	4	Thioredoxin	11	Homeobox	8
RVT_1	4	Peptidase_M1	3	BTB	15	Cation_ATPase_C	2	Cystatin	4	Ion_trans	6	7tm_1	4	Abhydrolase_1	5	CAF1	3	adh_short	4	Trypsin	11	PAP2	8
RhoGAP	4	Pkinase	3	DM4_12	15	Chitin_bind_4	2	DM4_12	4	CBM_14	5	7tm_7	4	SIN1	5	CUB	3	7tm_1	3	DUF725	10	Ras	8
Dus	3	RVT_1	3	DUF227	15	DUF1074	2	DUF227	4	Hist_deacetyl	5	COX5B	4	Cadherin	4	Chitin_bind_4	3	Acetyltransf_1	3	SAP	9	Serpin	8
PBP_GOBP	3	Sulfatase	3	PBP_GOBP	15	Di19	2	I-set	4	PDZ	5	C_tripleX	4	DUF243	4	DALR_1	3	Acyl_transf_3	3	AAA	8	p450	8
PCMT	3	zf-AD	3	adh_short	15	DnaJ	2	Ras	4	SNF	5	Chitin_bind_4	4	DcpS_C	4	Lectin_C	3	CTP_transf_2	3	Pkinase	8	7tm_1	7
RUN	3	7tm_3	2	DEAD	14	G-alpha	2	Thiol-ester_cl	4	zf-C2H2	5	DUF227	4	Helicase_C	4	MFS_1	3	DIL	3	adh_short	8	COesterase	7
Spond_N	3	A2M_N	2	Helicase_C	14	GSH_synth_ATP	2	A2M_N_2	3	Ank	4	GTP_EFTU_D2	4	NAD_binding_4	4	SAP	3	DUF1759	3	TIR	7	Sugar_tr	7
TSP_1	3	A2M_N_2	2	Tetraspannin	14	GSH_synthase	2	A2M_comp	3	BACK	4	GYR	4	PIH1	4	WD40	3	Destabilase	3	MFS_1	6	zf-AD	7
ADAM_CR	2	A2M_comp	2	BACK	13	HABP4_PAI-RBP1	2	A2M_recep	3	DC_STAMP	4	LRR_1	4	RanBPM_CRA	4	eIF-3_zeta	3	I-set	3	Mago-bind	6	Arrestin_C	6
ASC	2	ANF_receptor	2	Endonuclease_NS	13	IBN_N	2	CN_hydrolase	3	GTP_EFTU	4	MADF_DNA_bdg	4	Sec62	4	7tm_3	2	Ion_trans	3	DUF1074	5	Arrestin_N	6
Abhydrolase_1	2	BESS	2	Kelch_1	12	LACT	2	DUF1758	3	Patatin	4	Neur_chan_memb	4	Sugar_tr	4	ABC_tran	2	PH	3	Fringe	5	Glycos_transf_2	6
Aminotran_1_2	2	DAN	2	Kunitz_BPTI	12	PFK	2	DUF1759	3	Peptidase_M14	4	OATP	4	Trypsin	4	ANF_receptor	2	PNP_UDP_1	3	GST_C	5	Mito_carr	6
Astacin	2	DUF227	2	Pkinase	12	Plus-3	2	HLH	3	RNA_pol_3_Rpc31	4	P4Ha_N	4	UQ_con	4	ATP-synt_E	2	Sterile	3	Serpin	5	RVT_1	6
COG6	2	DUF3694	2	Ank	11	Proteasome	2	Homeobox	3	Tcp11	4	Serpin	4	4HBT	3	Aminotran_1_2	2	7tm_7	2	WD40	5	adh_short	6
Cpn60_TCP1	2	GST_C	2	I-set	11	Proteasome_A_N	2	NTP_transferase	3	Trypsin	4	TBC	4	7tm_1	3	Aminotran_4	2	ABC_tran	2	7tm_6	4	efhand	6
Cse1	2	GST_N	2	Metallophos	11	Ras	2	Peptidase_M14	3	UDPGT	4	Trypsin	4	ABC_tran	3	Asp	2	ATP-synt_F	2	Band_7	4	zf-C4	6
Cytochrom_B561	2	Insulin	2	2OG-FeII_Oxy	10	Ribosomal_L37ae	2	Peptidase_S10	3	Aconitase_C	3	UDPGT	4	ADK	3	CHCH	2	Acyl-CoA_dh_1	2	DM4_12	4	Casc1	5
DUF1758	2	KIF1B	2	Chitin_bind_4	10	Ribosomal_S8	2	Propep_M14	3	Borealin	3	VMA21	4	ADK_lid	3	Complex1_LYR	2	Acyl-CoA_dh_M	2	DUF227	4	DEAD	5
DUF227	2	LEDGF	2	DUF3421	10	SNF	2	RRM_1	3	CAF1C_H4-bd	3	WD40	4	Aa_trans	3	Cytochrom_B561	2	Acyl-CoA_dh_N	2	GST_N	4	Lig_chan	5
DUF229	2	Na_K-ATPase	2	GST_C	10	Sulfatase	2	WD40	3	CBFD_NFYB_HMF	3	7tm_6	3	ApoO	3	DUF1162	2	Aldo_ket_red	2	PBP_GOBP	4	Ricin_B_lectin	5
DUF3053	2	PWWP	2	Homeobox	10	Tetraspannin	2	2OG-FeII_Oxy	2	Endonuclease_NS	3	BTB	3	CRAL_TRIO	3	DUF1431	2	Aldose_epim	2	Peptidase_M1	4	UDPGT	5
DUF3736	2	Peptidase_M13	2	PDZ	10	Tyr-DNA_phospho	2	7tm_1	2	Glyco_hydro_18	3	COesterase	3	Chitin_bind_4	3	DUF1448	2	Arm	2	SET	4	Aa_trans	4
DUF753	2	Peptidase_M13_N	2	7tm_7	9	ZZ	2	7tm_6	2	Homeobox	3	Cecropin	3	DEAD	3	DUF3462	2	Arrestin_C	2	Sterile	4	Acid_phosphat_A	4
Disintegrin	2	SecE	2	DUF229	9	efhand	2	A2M_N	2	Hydrolase	3	Cyclin_N	3	DUF1309	3	DUF733	2	Attacin_C	2	Sugar_tr	4	Acyltransferase	4
E1_dh	2	TFIIS_C	2	Glyco_hydro_18	9	p450	2	ACP53EA	2	Inhibitor_I29	3	DAO	3	E1_DerP2_DerF2	3	Dynactin_p62	2	BACK	2	AhpC-TSA	3	Aldose_epim	4
G6PD_C	2	Tektin	2	zf-C2H2	9	zf-CCCH	2	ASC	2	Pyridoxal_deC	3	DUF243	3	Far-17a_AIG1	3	Dynein_light	2	BTB	2	DEAD	3	Cyclin_N	4
G6PD_N	2	UPF0565	2	CD36	8	Aldo_ket_red	1	ATP_synt_H	2	RRM_1	3	DUF3609	3	Glyco_transf_43	3	ELO	2	C2	2	DEAD_2	3	DOMON	4
GPI2	2	UQ_con	2	Carb_anhydrase	8	Cation_ATPase_N	1	Aa_trans	2	Ribosomal_L13	3	GTP_EFTU_D3	3	Hemocyanin_M	3	FAD_binding_3	2	Calcipressin	2	Fibrinogen_C	3	DnaJ	4
Gamma-thionin	2	WD40	2	GST_N	8	E1-E2_ATPase	1	Abhydrolase_1	2	Ribosomal_S4	3	LSM	3	Ion_trans_2	3	FAD_binding_6	2	Chitin_bind_4	2	GCV_T	3	Epimerase	4
Glyco_transf_22	2	A2M	1	LRR_1	8	EFG_C	1	Acyl_transf_3	2	Ribosomal_S7e	3	MAP1_LC3	3	JHBP	3	FA_desaturase	2	Cyclin_C	2	GCV_T_C	3	JHBP	4
Gypsy	2	A2M_recep	1	PH	8	EFG_IV	1	Alpha_L_fucos	2	S4	3	Neur_chan_LBD	3	LMBR1	3	GWT1	2	DUF725	2	GDI	3	MADF_DNA_bdg	4
HMG_box	2	Acetyltransf_1	1	fn3	8	GTP_EFTU	1	Ammonium_transp	2	SUI1	3	Neuralized	3	Lipase	3	Gtr1_RagA	2	DUF733	2	GrpE	3	Macro	4
Hormone_recep	2	Adap_comp_sub	1	CLIP	7	GTP_EFTU_D2	1	Anoctamin	2	TPR_1	3	RRM_1	3	LisH	3	HCNGP	2	Dynein_heavy	2	Guanylate_cyc	3	Mpv17_PMP22	4
Hydant_A_N	2	CIDE-N	1	P4Ha_N	7	Hydrolase	1	Attacin_C	2	TUDOR	3	Ras	3	MADF_DNA_bdg	3	HLH	2	FERM_M	2	Helicase_C	3	Ninjurin	4
Hydantoinase_A	2	DUF3434	1	SH3_1	7	Hydrolase_3	1	Beach	2	XPG_N	3	zf-AD	3	MORN	3	Helicase_C	2	FKBP_C	2	Lig_chan	3	Peptidase_C26	4
Hydantoinase_B	2	HEAT	1	TPR_1	7	Retrotrans_gag	1	Ceramidase_alk	2	YEATS	3	AAA_2	2	Methyltransf_16	3	Hydrolase	2	Fer4	2	Lipase	3	PfkB	4
Iso_dh	2	IQ	1	UDPGT	7	zf-CCHH	1	Cluap1	2	7tm_1	2	ABC_transp_aux	2	Mito_carr	3	IBB	2	HMA	2	Metallothio_5	3	SNF2_N	4
Methyltransf_11	2	Kinesin	1	BESS	6			DUF1712	2	ABC_membrane	2	ADAM_spacer1	2	Mo-co_dimer	3	LSM	2	Homeobox	2	PP2C	3	WD40	4
Mito_carr	2	MADF_DNA_bdg	1	DUF243	6			FGGY_C	2	ANF_receptor	2	ATP-synt_DE_N	2	NTP_transf_2	3	Lig_chan	2	IBB	2	ParcG	3	zf-MYND	4
PDCD2_C	2	PAS	1	DUF733	6			GST_C	2	ASC	2	Abhydrolase_1	2	PIG-S	3	Lipid_DES	2	IFRD_C	2	Piwi	3	Abhydrolase_1	3
PHD	2	PAS_3	1	FH2	6			GST_N	2	ATP-synt_C	2	Acetyltransf_1	2	RCC1	3	MADF_DNA_bdg	2	Inhibitor_I29	2	Proteasome	3	C1_1	3
Peptidase_M1	2	PH	1	Lectin_C	6			Hairy_orange	2	Aa_trans	2	Aldedh	2	Ribosomal_L34e	3	NAD_binding_1	2	Kelch_1	2	Ribosomal_S7	3	CD36	3
Peptidase_M14	2	RRM_1	1	Lipase	6			Lectin_C	2	Aconitase	2	Ank	2	SH3_1	3	NHL	2	Lys	2	VWD	3	Cu2_monoox_C	3
Propep_M14	2	SAM_1	1	Mito_carr	6			MOSC	2	Alpha-2-MRAP_C	2	Asp	2	Sec34	3	NIF	2	Med16	2	dsrm	3	Cu2_monooxygen	3
Ribosomal_L21e	2	SSF	1	RRM_1	6			MOSC_N	2	Arrestin_N	2	B-block_TFIIIC	2	TBC	3	PEN-2	2	NAD_Gly3P_dh_C	2	eIF3_N	3	FRG1	3
Ribosomal_S13	2	Thiol-ester_cl	1	Sushi	6			Melibiase	2	BTB	2	BACK	2	APC2	2	PH	2	NAD_Gly3P_dh_N	2	zf-RanBP	3	FtsJ	3
S-AdoMet_synt_C	2			Thioesterase	6			P4Ha_N	2	Biopterin_H	2	Beta-trefoil	2	Abhydrolase_3	2	Peptidase_M14	2	OAR	2	zf-U11-48K	3	GDPD	3
S-AdoMet_synt_M	2			tRNA-synt_2b	6			PP-binding	2	COQ9	2	Beta_elim_lyase	2	Acyl-CoA_dh_1	2	Proteasome	2	PBC	2	1-cysPrx_C	2	Guanylate_cyc	3
S-AdoMet_synt_N	2			ABC_membrane	5			PTR2	2	COesterase	2	Bin3	2	Acyl-CoA_dh_M	2	RNA_pol	2	PBD	2	2OG-FeII_Oxy	2	Hyd_WA	3
Sod_Cu	2			A_deaminase	5			PfkB	2	DNA_pol_E_B	2	Bromodomain	2	Acyl-CoA_dh_N	2	Ras	2	Peptidase_C1	2	7tm_1	2	IQ	3
TBC	2			Cytochrom_B561	5			Pkinase_Tyr	2	DUF2967	2	C1_1	2	Aminotran_1_2	2	Ribosomal_S17	2	Peptidase_M14	2	ANF_receptor	2	Ldl_recept_a	3
TIR	2			EGF_CA	5			Proteasome	2	DUF423	2	CH	2	B9	2	TFIIIC_subunit	2	Peptidase_M48	2	ASC	2	Lig_chan-Glu_bd	3
TTL	2			HGTP_anticodon	5			RVT_1	2	DUF563	2	CLIP	2	BCAS2	2	TTL	2	Pkinase	2	Aa_trans	2	Peptidase_M24	3
Tetraspannin	2			Ldl_recept_a	5			ResIII	2	Dna2	2	Chromo_shadow	2	Beach	2	UBA	2	Pkinase_Tyr	2	Abhydro_lipase	2	Peptidase_S9	3
Transket_pyr	2			MADF_DNA_bdg	5			Retinin_C	2	F-box	2	Cir_N	2	Brix	2	UPF0005	2	Pro_isomerase	2	Abhydrolase_1	2	Pyridox_oxidase	3
UQ_con	2			PGM_PMM_II	5			Ricin_B_lectin	2	Fmp27	2	ClpB_D2-small	2	COX7C	2	UQ_con	2	Propep_M14	2	Aldo_ket_red	2	RRM_1	3
XendoU	2			PGM_PMM_III	5			Serpin	2	G-patch	2	CutC	2	COesterase	2	VPS28	2	Proteasome	2	Asp	2	RhoGAP	3
Xpo1	2			PK_C	5			SpoIIE	2	GYR	2	Cyclin_C	2	CUB	2	Yae1_N	2	RF-1	2	Asparaginase_2	2	Rtt106	3
adh_short	2			PP-binding	5			Sugar_tr	2	HEAT	2	DHC_N1	2	Chromo	2	bZIP_Maf	2	RLI	2	Attacin_C	2	SET	3
p450	2			Peptidase_M13	5			UDPGT	2	HECT	2	DM13	2	Cullin	2	efhand	2	RVT_1	2	C6_DPF	2	SNARE	3
zf-BED	2			Peptidase_M13_N	5			UQ_con	2	Hexokinase_2	2	DOMON	2	CwfJ_C_1	2	zf-AD	2	Shugoshin_C	2	C8	2	STAT_alpha	3
zf-CCHH	2			Peptidase_S28	5			adh_short	2	HgmA	2	DPM3	2	DCP1	2	A1_Propeptide	1	Sulfotransfer_1	2	CBF_beta	2	Sulfotransfer_2	3
zf-DHHC	2			TTL	5			eIF3_subunit	2	Hormone_recep	2	DSL	2	DNA_ligase_A_C	2	Aminotran_5	1	TBP	2	CBM_14	2	TBC	3
zf-MYND	2			ZZ	5			efhand	2	IBN_N	2	DUF1074	2	DNA_ligase_A_M	2	Arg_tRNA_synt_N	1	Y_phosphatase	2	CH	2	V_ATPase_I	3
7tm_1	1			cNMP_binding	5			fn3	2	JTB	2	DUF1193	2	DNA_ligase_A_N	2	CPSase_L_D2	1	efhand	2	CN_hydrolase	2	7tm_6	2
AAA	1			7tm_1	4			ubiquitin	2	KH_1	2	DUF1241	2	DPPIV_N	2	CPSase_L_chain	1	tRNA-synt_1	2	Citrate_synt	2	7tm_7	2
Abhydro_lipase	1			A2M_comp	4			Abhydro_lipase	1	Kazal_1	2	DUF1487	2	DUF3312	2	Carboxyl_trans	1	AAA_5	1	DIM	2	AAA	2
Ank	1			A2M_recep	4			An_peroxidase	1	LIM	2	DUF2215	2	DUF3449	2	DEAD	1	Anticodon_1	1	DNA_RNApol_7kD	2	AARP2CN	2
BESS	1			ABC_tran	4			Asp_protease	1	MADF_DNA_bdg	2	DUF2353	2	DUF3456	2	DUF1605	1	Arrestin_N	1	DUF389	2	AA_permease	2
C2	1			ANF_receptor	4			CUE	1	MFS_1	2	DUF733	2	DUF766	2	DUF221	1	Asp_protease	1	DUF706	2	ABA_GPCR	2
CBFD_NFYB_HMF	1			ASC	4			FGGY_N	1	Myosin_TH1	2	DnaJ	2	DcpS	2	DUF2215	1	Cyclin_N	1	DnaJ	2	ABC_tran	2
COX6C	1			A_deaminase_N	4			Furin-like	1	Myosin_head	2	Dynein_heavy	2	Dor1	2	Fork_head	1	DHC_N1	1	DnaJ_C	2	AMP-binding	2
Creatinase_N	1			Acetyltransf_1	4			Glycos_transf_2	1	NAD_binding_4	2	EGF	2	Dynamin_M	2	Gelsolin	1	DHC_N2	1	EGF_CA	2	ANF_receptor	2
Cyclin	1			Acyl_transf_1	4			Gypsy	1	Na_Ca_ex	2	EGF_2	2	ECH	2	HA2	1	DUF3588	1	Enolase_C	2	ASC	2
Cyt-b5	1			Acylphosphatase	4			Helicase_C	1	Neur_chan_memb	2	ERp29	2	ER_lumen_recept	2	Hairy_orange	1	FERM_C	1	Enolase_N	2	ATP-sulfurylase	2
DUF2428	1			Amino_oxidase	4			Hexapep	1	OS-D	2	ERp29_N	2	Evr1_Alr	2	LRR_1	1	FERM_N	1	F5_F8_type_C	2	ATP-synt_ab	2
GHMP_kinases_N	1			Attacin_C	4			KAP	1	PAZ	2	Foie-gras_1	2	FERM_M	2	NCD3G	1	Gypsy	1	FKBP_C	2	ATP-synt_ab_C	2
Glycos_transf_2	1			C2	4			LRR_1	1	PBP	2	FtsJ	2	GED	2	Neur_chan_LBD	1	IFRD	1	Fcf1	2	ATP-synt_ab_N	2
Guanylate_cyc	1			CUB	4			Mob1_phocein	1	PMI_typeI	2	GDC-P	2	GPP34	2	Neur_chan_memb	1	IQ	1	Frizzled	2	ATP_synt_H	2
HNOB	1			Cyt-b5	4			Ndr	1	PP-binding	2	GILT	2	GST_C	2	PDEase_I	1	MBT	1	HEAT	2	Acetyltransf_1	2
HNOBA	1			DUF1431	4			OTU	1	Peptidase_M24	2	Gal-bind_lectin	2	Glyco_hydro_15	2	PDEase_I_N	1	MyTH4	1	HNOB	2	Acyl-CoA_dh_1	2
IBN_N	1			DcpS_C	4			Proteasome_A_N	1	RFC1	2	Gcd10p	2	Glyco_hydro_30	2	PDZ	1	Myosin_head	1	HNOBA	2	Acyl-CoA_dh_M	2
IQ	1			EGF	4			Recep_L_domain	1	RNA_pol_Rpb1_1	2	HH_signal	2	Glyco_transf_64	2	PFU	1	Na_trans_assoc	1	IRK	2	Acyl-CoA_dh_N	2
Ion_trans	1			EMP24_GP25L	4			Retrotrans_gag	1	RNA_pol_Rpb1_2	2	Hint	2	Gypsy	2	PUL	1	PABP	1	Ion_trans	2	Alk_phosphatase	2
Mak10	1			F-box	4			STAS	1	RNA_pol_Rpb1_3	2	Hist_deacetyl	2	HMG_box	2	PWWP	1	PSI	1	Kunitz_BPTI	2	Aminotran_1_2	2
Metallophos	1			FERM_M	4			Sulfate_transp	1	RNA_pol_Rpb1_5	2	Hormone_recep	2	HORMA	2	Pkinase	1	Plexin_cytopl	1	La	2	Ank	2
MyTH4	1			FGE-sulfatase	4			rve	1	Ras	2	I-set	2	Hemocyanin_C	2	Propep_M14	1	RRM_1	1	Lectin_leg-like	2	Anticodon_1	2
Na_Ca_ex	1			FGGY_C	4			zf-H2C2	1	RhoGAP	2	IF-2	2	Hemocyanin_N	2	Pyr_redox_2	1	SAM_1	1	MADF_DNA_bdg	2	Archease	2
PB1	1			FGGY_N	4					Ribosomal_L6	2	JHBP	2	MIP-T3	2	R3H	1	SH3_2	1	MIP	2	Arfaptin	2
PI-PLC-X	1			Filamin	4					Ribosomal_L7Ae	2	KH_2	2	MOSC	2	SH3_1	1	Sec7	1	Methuselah_N	2	Arv1	2
PI-PLC-Y	1			Glyco_transf_10	4					Ribosomal_S8e	2	Kunitz_BPTI	2	MOSC_N	2	Sec23_BS	1	Sema	1	MitoNEET_N	2	Asn_synthase	2
Pep_M12B_propep	1			Glycos_transf_2	4					SH2	2	LAG1-DNAbind	2	MRP-S27	2	Sec23_helical	1	TIG	1	Mov34	2	Asparaginase_2	2
Peptidase_A17	1			Guanylate_cyc	4					TAFII55_N	2	Lipocalin_2	2	Methyltransf_11	2	Sec23_trunk	1	TPR_1	1	Mst1_SARAH	2	BIR	2
Peptidase_C48	1			HECT	4					TAP_C	2	LysM	2	Myotub-related	2	YEATS	1	Val_tRNA-synt_C	1	N-SET	2	BNIP3	2
Peptidase_M24	1			Ins_allergen_rp	4					TH1	2	MBOAT	2	NAP	2	tRNA-synt_1d	1	zf-FCS	1	NAC	2	Beta-Casp	2
RAI1	1			KR	4					TRAP-delta	2	MNNL	2	NARG2_C	2	zf-B_box	1			NAD_binding_4	2	Bromo_TP	2
Ras	1			Ketoacyl-synt_C	4					TatD_DNase	2	MRJP	2	NTF2	2	zf-Sec23_Sec24	1			NAD_synthase	2	CBM_20	2
Reeler	1			NAC	4					Thioredoxin	2	MRP-L51	2	Ofd1_CTDD	2					Orai-1	2	CENP-B_N	2
Reprolysin	1			PGM_PMM_I	4					Transaldolase	2	Mad3_BUB1_I	2	Oxidored_molyb	2					P4Ha_N	2	CNH	2
Ricin_B_lectin	1			PK	4					Tudor-knot	2	MoeZ_MoeB	2	Oxysterol_BP	2					PAZ	2	CN_hydrolase	2
SH2	1			PP2C	4					UQ_con	2	Mpp10	2	P4Ha_N	2					PCI	2	COX4	2
SH3_1	1			Proteasome	4					USP8_interact	2	Mss4	2	PAP_assoc	2					PGM_PMM_I	2	COX6A	2
ZZ	1			SNF	4					V-set	2	NAD_binding_4	2	PAZ	2					PGM_PMM_II	2	COX6B	2
cNMP_binding	1			Sterile	4					dUTPase	2	Nup160	2	PDGF	2					PGM_PMM_IV	2	COX8	2
efhand_like	1			Sugar_tr	4					p450	2	OAR	2	PDZ	2					PH	2	CR6_interact	2
hATC	1			Sulfatase	4					zf-AD	2	PCI_Csn8	2	PMP22_Claudin	2					PITH	2	Carb_kinase	2
rve	1			Sulfotransfer_1	4					zf-Nse	2	PHD	2	PP2C	2					PUA	2	Cation_efflux	2
zf-C2H2	1			Thiol-ester_cl	4					AAA	1	Peptidase_M2	2	PP2C_C	2					Peptidase_C12	2	Cir_N	2
zf-C4	1			Trehalose_recp	4					ACT	1	Peptidase_S28	2	PRKCSH	2					Peptidase_M13	2	Cut8	2
zf-DBF	1			UCH	4					Alpha-2-MRAP_N	1	Pex2_Pex12	2	PWWP	2					Peptidase_M13_N	2	Cyclin_C	2
				UPF0005	4					Arrestin_C	1	Pkinase_C	2	Peptidase_C12	2					Peptidase_M14	2	DAGK_acc	2
				WHEP-TRS	4					BRCT	1	Plus-3	2	Peptidase_M1	2					Peptidase_M28	2	DGCR6	2
				WW	4					C2	1	Polysacc_deac_1	2	Peptidase_M13	2					Pkinase_C	2	DNA_pol_alpha_N	2
				zf-AD	4					CAP_GLY	1	Proteasome	2	Peptidase_M13_N	2					Propep_M14	2	DNA_primase_lrg	2
				7tm_2	3					Cupin_4	1	RNA_pol_I_A49	2	Peptidase_M2	2					RRM_3	2	DUF1053	2
				A2M	3					DUF2405	1	RNA_pol_Rpb7_N	2	Peptidase_S9	2					RVP	2	DUF1075	2
				A2M_N	3					DUF3652	1	RUN	2	Pkinase_Tyr	2					Retinin_C	2	DUF1115	2
				A2M_N_2	3					DUSP	1	Rhodanese	2	Prefoldin_2	2					Retrotrans_gag	2	DUF1771	2
				ACOX	3					EFG_C	1	Ribosomal_L24e	2	Proteasom_Rpn13	2					RhoGEF	2	DUF227	2
				ADH_zinc_N	3					EMI	1	Ribosomal_L32e	2	Proteasome	2					Ribosomal_L1	2	DUF265	2
				Acyl-CoA_dh_M	3					FKBP_C	1	Ribosomal_S27e	2	PseudoU_synth_1	2					Ribosomal_L30	2	DUF3384	2
				AdoHcyase	3					Fmp27_GFWDK	1	Ribosomal_S3_C	2	RNA_pol_Rpb4	2					Ribosomal_L30_N	2	DUF3456	2
				AdoHcyase_NAD	3					GTP_EFTU_D2	1	S1	2	Ribonuc_2-5A	2					Ribosomal_L7Ae	2	DUF3735	2
				Borealin	3					GTP_EFTU_D3	1	SGL	2	Ribosomal_L4	2					SAM_decarbox	2	DUF423	2
				Bromodomain	3					Guanylate_cyc	1	SH3_1	2	Ribosomal_S3Ae	2					Scramblase	2	DUF579	2
				C2-set_2	3					Guanylate_kin	1	SURF6	2	Ribosomal_S6e	2					Sod_Cu	2	DUF663	2
				Carn_acyltransf	3					HMG_box	1	Sdh_cyt	2	Robl_LC7	2					TAF4	2	DUF727	2
				Collagen	3					HNOBA	1	Skp1	2	Rubis-subs-bind	2					TLD	2	DUF745	2
				Cuticle_3	3					Hexokinase_1	1	Skp1_POZ	2	SET	2					TTL	2	DZF	2
				DIM	3					I-set	1	Sld5	2	SH2	2					Thymidylat_synt	2	Dpy-30	2
				DUF1487	3					IQ	1	Sterile	2	SSF	2					Tsg	2	ELMO_CED12	2
				DUF1605	3					LRR_1	1	Synapsin	2	Sec63	2					UBX	2	ELO	2
				DUF1744	3					Laminin_EGF	1	Synapsin_C	2	Sina	2					UCH	2	Elf1	2
				DUF1759	3					LepA_C	1	TIG	2	TLD	2					UCR_14kD	2	EnY2	2
				DUF725	3					Lig_chan	1	TIMELESS	2	TPR_1	2					UCR_6-4kD	2	FAA_hydrolase	2
				Ded_cyto	3					MOZ_SAS	1	TSP_1	2	TUDOR	2					UDPGT	2	FANCL_C	2
				DnaJ	3					Neur_chan_LBD	1	Tctex-1	2	Thiolase_N	2					UbiA	2	FF	2
				E1_DerP2_DerF2	3					OAR	1	ThiF	2	Thioredoxin	2					eIF_4EBP	2	FG-GAP	2
				Engrail_1_C_sig	3					PBP_GOBP	1	Tmemb_161AB	2	TruB_N	2					fn3	2	FLYWCH	2
				Ets	3					PI3_PI4_kinase	1	UPF0005	2	Tub	2					vATP-synt_AC39	2	Fork_head	2
				FR47	3					Peptidase_A17	1	V-SNARE_C	2	Turandot	2					zf-BED	2	Frag1	2
				Glyco_hydro_35	3					Peptidase_C50	1	WWE	2	UPF0160	2					zf-C4	2	Fringe	2
				HA2	3					Piwi	1	cNMP_binding	2	UTP15_C	2					zf-CDGSH	2	Fumble	2
				Ion_trans	3					Pkinase_Tyr	1	hATC	2	V-set	2					7tm_3	1	G-patch	2
				Methuselah_N	3					PrmA	1	zf-C4	2	Vps55	2					ABC2_membrane	1	G6PD_C	2
				PAS_3	3					Propep_M14	1	zf-DHHC	2	WW	2					ABC_tran	1	G6PD_N	2
				PCI	3					Pyr_redox_2	1	AAA_5	1	Zip	2					Ank	1	GCFC	2
				PKD_channel	3					RNA_pol_Rpb1_4	1	C2	1	bZIP_1	2					B9	1	GCV_H	2
				Peptidase_M1	3					SBF	1	DHC_N2	1	dsrm	2					BRCT	1	GRAM	2
				Pyridox_oxidase	3					SBP_bac_3	1	DUF1759	1	efhand	2					Beta_elim_lyase	1	GRASP55_65	2
				RWD	3					SET	1	Death	1	fn3	2					C1-set	1	Gal-bind_lectin	2
				Ribosomal_L29	3					SOCS_box	1	ELFV_dehydrog	1	tRNA-synt_1e	2					C2	1	Glutaredoxin	2
				SAM_PNT	3					Sterile	1	ELFV_dehydrog_N	1	zf-AN1	2					CAP_GLY	1	Glyco_transf_8	2
				Serpin	3					UCH	1	Filamin	1	zf-C2H2	2					Cupin_4	1	Glycos_transf_1	2
				TUDOR	3					WW	1	Homeobox	1	zf-DHHC	2					DAO	1	HLH	2
				TspO_MBR	3					XPG_I	1	Ion_trans	1	2OG-FeII_Oxy	1					DDE	1	HMG_CoA_synt_C	2
				Y_phosphatase	3					YLP	1	Ion_trans_N	1	ARID	1					DSL	1	HSCB_C	2
				ketoacyl-synt	3					zf-C4	1	KH_1	1	ASCH	1					DUF2359	1	Hormone_recep	2
				5_nucleotid_C	2					zf-MYND	1	Kazal_2	1	Acyl_transf_3	1					DUF2428	1	Integrin_alpha2	2
				60KD_IMP	2					zf-RanBP	1	MARVEL	1	Acyltransferase	1					DUF300	1	Ion_trans	2
				7tm_3	2					zf-UBP	1	MAS20	1	Alpha-amylase	1					EGF	1	Ion_trans_2	2
				AA_permease	2							MCM	1	Ank	1					EGF_2	1	KOW	2
				ACBP	2							MFS_1	1	B3_4	1					ELO	1	K_tetra	2
				ADH_N	2							Met_10	1	B5	1					F-box	1	Kelch_1	2
				AMP-binding	2							PAM2	1	BEN	1					Fz	1	Kin17_mid	2
				ATP-synt_C	2							PBP	1	BESS	1					GRAM	1	Kunitz_BPTI	2
				Aa_trans	2							PUF	1	BK_channel_a	1					Gypsy	1	Lactamase_B	2
				Acyl_transf_3	2							Rad51	1	C1_1	1					Hormone_recep	1	Lamp	2
				Alba	2							Ribosomal_L1	1	CHGN	1					I-set	1	Lipase_GDSL	2
				Amidase_2	2							SAPS	1	Cadherin_C	1					IBN_N	1	MAGE	2
				Aminotran_3	2							SOCS_box	1	Choline_kinase	1					IPP-2	1	MAS20	2
				Arrestin_N	2							Spectrin	1	Chromo_shadow	1					LysM	1	MBOAT	2
				Attacin_N	2							TIMELESS_C	1	Cupin_4	1					MCM	1	MFS_1	2
				BHD_1	2							Troponin	1	CwfJ_C_2	1					MNNL	1	MIF4G	2
				BHD_2	2							WAPL	1	Cyt-b5	1					NCD3G	1	MIF4G_like	2
				BHD_3	2							WW	1	DIL	1					NTF2	1	MIF4G_like_2	2
				BRICHOS	2							ZU5	1	DUF1546	1					OTU	1	MRJP	2
				BTG	2							ZZ	1	DUF1785	1					PLD_envelope	1	MTS	2
				Bestrophin	2							bZIP_1	1	DUF2013	1					PLDc	1	Med10	2
				BicD	2							efhand_1	1	DUF2045	1					PRE_C2HC	1	Med25	2
				Branch	2							efhand_2	1	DnaJ	1					Phosphodiest	1	Med25_NR-box	2
				CHD5	2							zf-C3HC4	1	Dynamin_N	1					PigN	1	Metallophos	2
				Cadherin	2									E1-E2_ATPase	1					Rgp1	1	Metallothio_5	2
				Cation_ATPase_C	2									Exostosin	1					SBP_bac_3	1	Methyltransf_16	2
				CitMHS	2									F-box	1					SpoU_methylase	1	Mitoc_L55	2
				Ctr	2									FERM_N	1					TAFH	1	MtN3_slv	2
				Cyclin_C	2									FG-GAP	1					TAP_C	1	Mtc	2
				Cyclin_N	2									FHA	1					TIL	1	Myelin_PLP	2
				Cys_Met_Meta_PP	2									FYVE	1					TRP_2	1	Neur_chan_LBD	2
				DAD	2									Fasciclin	1					TUG	1	Neur_chan_memb	2
				DAO	2									GDE_C	1					Tap-RNA_bind	1	ORMDL	2
				DC_STAMP	2									GRIP	1					Topoisom_bac	1	OTU	2
				DHC_N2	2									GST_N	1					Toprim	1	PAE	2
				DMAP1	2									HGTP_anticodon	1					Utp12	1	PBP_GOBP	2
				DNA_pol_A	2									HSL_N	1					VWC	1	PCI	2
				DUF1091	2									Hist_deacetyl	1					YEATS	1	PK	2
				DUF1151	2									KAP_NTPase	1					hATC	1	PKD_channel	2
				DUF1295	2									KH_1	1					zf-C4_C	1	PK_C	2
				DUF1370	2									Kinesin	1							PMSR	2
				DUF1726	2									L27	1							PNPOx_C	2
				DUF1736	2									LIM	1							PRP1_N	2
				DUF2012	2									Laminin_B	1							PX	2
				DUF2216	2									Laminin_EGF	1							ParA	2
				DUF2349	2									Laminin_G_2	1							Peptidase_M16	2
				DUF2367	2									Laminin_I	1							Peptidase_S8	2
				DUF2419	2									Laminin_II	1							Pex16	2
				DUF3105	2									Laminin_N	1							Phosducin	2
				DUF3351	2									Lig_chan	1							Pkinase_Tyr	2
				DUF3508	2									Lig_chan-Glu_bd	1							Proteasome	2
				DUF3535	2									NPDC1	1							Proteasome_A_N	2
				DUF3538	2									PET	1							Pyridoxal_deC	2
				DUF3609	2									PH	1							RIIa	2
				DUF59	2									P_ATPase	1							RNA_pol_Rpb8	2
				DUF699	2									Piwi	1							RNase_PH	2
				DUF842	2									RA	1							RPN7	2
				Di19	2									RBB1NT	1							Radical_SAM	2
				DnaJ_C	2									REJ	1							Rap_GAP	2
				Dpy-30	2									RRM_1	1							RasGEF	2
				Dynein_heavy	2									Ribonuclease_3	1							Rho_GDI	2
				ENT	2									Ribosomal_L17	1							Ribosomal_L21p	2
				ENTH	2									SAP	1							Ribosomal_S9	2
				Erv26	2									SF3a60_bindingd	1							RrnaAD	2
				Es2	2									SNF	1							SAM_1	2
				FA	2									SOCS_box	1							SAND	2
				FAST_1	2									SWIRM	1							SIP1	2
				FAST_2	2									Sdh5	1							SPRY	2
				FATC	2									Sec8_exocyst	1							SPT16	2
				FERM_C	2									Smg4_UPF3	1							ST7	2
				FERM_N	2									Sterile	1							Sec63	2
				FHA	2									TAP_C	1							Sedlin_N	2
				FMN_dh	2									TGS	1							Senescence	2
				Far-17a_AIG1	2									TIG	1							Serinc	2
				Fasciclin	2									TMC	1							Smr	2
				Fork_head	2									Tap-RNA_bind	1							TAF8_C	2
				Frizzled	2									Thiolase_C	1							TF_AP-2	2
				Fz	2									Tudor-knot	1							THAP	2
				GFO_IDH_MocA_C	2									VPS9	1							TIL	2
				GIT1_C	2									WBS_methylT	1							TIR	2
				GIT_SHD	2									bZIP_2	1							TRAP_beta	2
				GPI2	2									dsRNA_bind	1							TRIC	2
				GTP_EFTU	2									tRNA-synt_2b	1							TauD	2
				GTP_EFTU_D3	2									tRNA_SAD	1							Tfb2	2
				Gelsolin	2									zf-A20	1							Thioredoxin	2
				GoLoco	2									zf-AD	1							Tim17	2
				HCO3_cotransp	2									zf-C2HC5	1							Transposase_Tc5	2
				HIRA_B	2																	Tuberin	2
				HLH	2																	Turandot	2
				HYR	2																	UQ_con	2
				Hemocyanin_N	2																	USP8_interact	2
				Hep_59	2																	Utp14	2
				Hira	2																	Vinculin	2
				IBR	2																	Vps26	2
				IFT46_B_C	2																	Zeta_toxin	2
				Inhibitor_I29	2																	cNMP_binding	2
				Insulin	2																	dsDNA_bind	2
				KASH	2																	tRNA-synt_1	2
				KH_1	2																	tRNA-synt_1b	2
				K_tetra	2																	tRNA-synt_1c	2
				Kinesin	2																	tRNA_U5-meth_tr	2
				L71	2																	tRNA_bind	2
				LIM	2																	ubiquitin	2
				LSM	2																	zf-C2H2_jaz	2
				Laminin_G_2	2																	zf-DNA_Pol	2
				Lys	2																	zf-U11-48K	2
				MIB_HERC2	2																	2OG-FeII_Oxy	1
				MOSC	2																	APS_kinase	1
				MOSC_N	2																	BACK	1
				MTS	2																	BAH	1
				Malic_M	2																	BRK	1
				MtN3_slv	2																	BTB	1
				MutS_I	2																	Bromodomain	1
				MutS_V	2																	CBM_21	1
				Myosin_head	2																	CBS	1
				Myosin_tail_1	2																	CUB	1
				NACHT	2																	Chitin_synth_2	1
				NAD_Gly3P_dh_C	2																	Collagen	1
				NAD_Gly3P_dh_N	2																	DAGK_cat	1
				NAD_binding_4	2																	DNA_pol_B	1
				NAPRTase	2																	DNA_pol_B_exo	1
				Na_Ca_ex	2																	DUF3381	1
				Ndufs5	2																	DUF3399	1
				Noggin	2																	ECH	1
				Nop10p	2																	EGF	1
				Nop14	2																	Fip1	1
				OATP	2																	GST_C	1
				ORC6	2																	GST_N	1
				PAM2	2																	Glyco_hydro_18	1
				PAPA-1	2																	HMG_CoA_synt_N	1
				PAS	2																	HSA	1
				PCNA_C	2																	I-set	1
				PCNA_N	2																	LRR_1	1
				PGM_PMM_IV	2																	Laminin_B	1
				PI3_PI4_kinase	2																	Laminin_EGF	1
				PNP_UDP_1	2																	Laminin_G_1	1
				PTB	2																	Laminin_G_2	1
				PUA	2																	MMS19_N	1
				PWWP	2																	MORN	1
				PX	2																	Med25_VWA	1
				ParcG	2																	Myb_DNA-binding	1
				Pellino	2																	NUC205	1
				Peptidase_C1	2																	Na_sulph_symp	1
				Peptidase_M17	2																	NumbF	1
				Peptidase_M17_N	2																	PAT1	1
				Peptidase_M2	2																	PDZ	1
				Peptidase_M3	2																	PH	1
				PfkB	2																	PHD	1
				Phospho_p8	2																	PID	1
				Pkinase_Tyr	2																	PLA2G12	1
				Pro_isomerase	2																	PPTA	1
				RNA_pol_Rpb2_6	2																	PRP3	1
				RNA_pol_Rpb2_7	2																	Peptidase_M13	1
				RPAP1_C	2																	Peptidase_M13_N	1
				RPAP1_N	2																	Peptidase_M16_C	1
				Rad4	2																	Peptidase_S9_N	1
				Ras	2																	QLQ	1
				RasGAP	2																	Rad9	1
				ResIII	2																	RasGEF_N	1
				RhoGAP	2																	ResIII	1
				Rhodanese	2																	RhoGEF	1
				Rib_5-P_isom_A	2																	SH2	1
				Ribosomal_L37	2																	SHQ1	1
				Ricin_B_lectin	2																	SNARE_assoc	1
				S19	2																	STAT_bind	1
				SAM_2	2																	STAT_int	1
				SBDS	2																	Snf7	1
				SH2	2																	Spb1_C	1
				SNF2_N	2																	SpoU_methylase	1
				SRP19	2																	SpoU_sub_bind	1
				SRPRB	2																	Syntaxin	1
				SUI1	2																	TAFII55_N	1
				Sas10_Utp3	2																	TPR_1	1
				Sas10_Utp3_C	2																	UDP-g_GGTase	1
				Sec7	2																	VEFS-Box	1
				Sema	2																	Voltage_CLC	1
				Sgf11	2																	Vps39_1	1
				Ski_Sno	2																	Vps39_2	1
				Sod_Cu	2																	ig	1
				SpoU_methylase	2																	zf-C3HC4	1
				Sulfotransfer_2	2																	zf-TRAF	1
				Synaptobrevin	2
				TBP	2
				TIG	2
				TIMELESS	2
				TIR	2
				TPR_2	2
				TRAM	2
				TRP_2	2
				TSP_1	2
				Tctex-1	2
				Tektin	2
				ThiF	2
				Tmemb_170	2
				Torsin	2
				Trm112p	2
				Tubulin-binding	2
				UBA_e1_C	2
				UDPGP	2
				UPAR_LY6	2
				Ubiq_cyt_C_chap	2
				VKOR	2
				Xylo_C	2
				YTH	2
				Zip	2
				eIF-6	2
				efhand	2
				malic	2
				uDENN	2
				wnt	2
				zf-BED	2
				zf-B_box	2
				zf-C4	2
				zf-DHHC	2
				zf-HIT	2
				zf-LITAF-like	2
				zf-MIZ	2
				zf-MYND	2
				zf-U1	2
				1-cysPrx_C	1
				Acid_phosphat_A	1
				Acyl-CoA_dh_1	1
				AhpC-TSA	1
				Aminotran_1_2	1
				ArfGap	1
				Arrestin_C	1
				BRCT	1
				BTK	1
				Band_3_cyto	1
				C5-epim_C	1
				CH	1
				CSD	1
				Cation_efflux	1
				Coatomer_WDAD	1
				Cofilin_ADF	1
				DAGK_cat	1
				DENN	1
				DNA_pol_B	1
				DNA_pol_B_exo	1
				DUF2428	1
				DUF3513	1
				DUSP	1
				Drf_FH3	1
				EST1	1
				FAT	1
				FGF	1
				FKBP_C	1
				Fringe	1
				GAF	1
				GFO_IDH_MocA	1
				GTP_EFTU_D2	1
				HABP4_PAI-RBP1	1
				HNOB	1
				HNOBA	1
				HRM	1
				Hemocyanin_C	1
				Hemocyanin_M	1
				HlyIII	1
				Hormone_recep	1
				ICMT	1
				IMS	1
				IMS_C	1
				Kazal_2	1
				Lactamase_B	1
				MATH	1
				MCM	1
				MIF4G	1
				Methyltransf_16	1
				Methyltransf_FA	1
				MutS_II	1
				MutS_III	1
				MutS_IV	1
				Myb_DNA-binding	1
				Myosin_TH1	1
				Neur_chan_LBD	1
				PDEase_I	1
				PGAM	1
				PLAT	1
				PNPase	1
				PQ-loop	1
				PRE_C2HC	1
				PRK	1
				Pescadillo_N	1
				RA	1
				RAI16-like	1
				RIIa	1
				RNA_pol_Rpb2_1	1
				RNA_pol_Rpb2_2	1
				RNA_pol_Rpb2_3	1
				RNA_pol_Rpb2_4	1
				RNA_pol_Rpb2_5	1
				RNase_PH	1
				RNase_PH_C	1
				RUN	1
				RVT_1	1
				Radical_SAM	1
				Rap_GAP	1
				Rhomboid	1
				SAM_1	1
				SBDS_C	1
				SMC_N	1
				SOCS_box	1
				SPOC	1
				SPRY	1
				STAG	1
				STAS	1
				Serine_rich	1
				Seryl_tRNA_N	1
				Sulfate_transp	1
				TBC	1
				TFIID-18kDa	1
				TRAP_alpha	1
				Thioredoxin	1
				UBA	1
				UBACT	1
				UBA_e1_thiolCys	1
				UME	1
				UPF0004	1
				Upf2	1
				Vg_Tdu	1
				Vitellogenin_N	1
				WSC	1
				dDENN	1
				hATC	1
				ubiquitin	1
				zf-TRAF	1
				zf-UBP	1
