# Supplementary material for: Functional requirements driving the gene duplication in 12 Drosophila species
Source: BMC Genomics. 2013 Aug 15;14:555. doi: 10.1186/1471-2164-14-555 (PMC3751352; doi:10.1186/1471-2164-14-555)
Supplement: Additional file 6: Table S4 — Number of young duplicate gene families for three types of expansion. [file 1471-2164-14-555-S6.xls]

## Sheet: Sheet1
Table S4. Number of young duplicate gene families for three types of expansion.
	Occurrencea	Countb	D. melanogaster	D. simulans	D. sechellia	D. yakuba	D. erecta	D. ananassae	D. pseudobsura	D. persimilis	D.willistoni	D. virilis	D. mojavensis	D. grimshawi
Species-specific expansions	1	150	-c	-	-	-	-	+	-	-	-	-	-	-
	1	160	-	-	-	-	-	-	-	-	-	-	+	-
	1	289	-	-	+	-	-	-	-	-	-	-	-	-
	1	247	-	-	-	-	-	-	+	-	-	-	-	-
	1	318	-	-	-	-	-	-	-	-	+	-	-	-
	1	139	-	+	-	-	-	-	-	-	-	-	-	-
	1	794	-	-	-	-	-	-	-	-	-	-	-	+
	1	232	-	-	-	-	-	-	-	+	-	-	-	-
	1	569	-	-	-	+	-	-	-	-	-	-	-	-
	1	54	+d	-	-	-	-	-	-	-	-	-	-	-
	1	118	-	-	-	-	-	-	-	-	-	+	-	-
	1	89	-	-	-	-	+	-	-	-	-	-	-	-
Lineage-specific expansions	2	29	-	+	+	-	-	-	-	-	-	-	-	-
	2	143	-	-	-	-	-	-	+	+	-	-	-	-
	2	12	-	-	-	+	+	-	-	-	-	-	-	-
	3	11	+	+	+	-	-	-	-	-	-	-	-	-
	5	5	+	+	+	+	+	-	-	-	-	-	-	-
	6	1	+	+	+	+	+	+	-	-	-	-	-	-
Complex expansions	2	1	-	-	-	+	-	-	-	-	-	+	-	-
	2	1	-	+	-	-	-	-	-	-	-	-	+	-
	2	1	-	-	-	-	+	+	-	-	-	-	-	-
	2	1	-	-	-	-	-	-	-	+	-	+	-	-
	2	1	-	-	-	-	-	-	+	-	-	-	+	-
	2	1	-	-	-	-	+	-	-	-	+	-	-	-
	2	1	-	-	-	+	-	-	-	+	-	-	-	-
	2	1	+	-	-	-	-	-	-	-	-	-	-	+
	2	1	-	-	-	-	-	-	-	-	+	+	-	-
	2	1	-	-	+	-	-	-	-	-	-	+	-	-
	2	1	-	-	+	-	-	-	-	-	-	-	+	-
	2	1	-	-	-	-	-	-	-	-	+	-	+	-
	2	2	-	-	-	-	-	-	-	+	+	-	-	-
	2	2	-	+	-	-	+	-	-	-	-	-	-	-
	2	2	-	+	-	-	-	-	+	-	-	-	-	-
	2	2	-	+	-	-	-	-	-	-	+	-	-	-
	2	2	-	+	-	-	-	+	-	-	-	-	-	-
	2	2	-	-	-	-	-	+	-	-	-	-	-	+
	2	2	-	-	-	-	+	-	+	-	-	-	-	-
	2	2	-	+	-	-	-	-	-	-	-	-	-	+
	2	3	-	-	-	-	-	+	-	-	-	+	-	-
	2	3	-	-	-	-	-	+	-	+	-	-	-	-
	2	3	-	-	+	-	-	+	-	-	-	-	-	-
	2	3	-	-	+	-	-	-	+	-	-	-	-	-
	2	3	-	-	-	-	+	-	-	-	-	-	-	+
	2	4	-	-	-	-	-	-	+	-	+	-	-	-
	2	4	-	-	+	-	-	-	-	-	+	-	-	-
	2	4	-	-	-	-	-	+	-	-	+	-	-	-
	2	4	-	-	+	-	+	-	-	-	-	-	-	-
	2	4	-	-	-	+	-	-	-	-	-	-	+	-
	2	4	+	-	-	+	-	-	-	-	-	-	-	-
	2	4	+	+	-	-	-	-	-	-	-	-	-	-
	2	4	-	-	-	+	-	-	-	-	+	-	-	-
	2	5	-	-	+	-	-	-	-	+	-	-	-	-
	2	5	-	-	-	+	-	+	-	-	-	-	-	-
	2	6	-	-	-	+	-	-	+	-	-	-	-	-
	2	6	-	+	-	+	-	-	-	-	-	-	-	-
	2	6	-	-	-	-	-	-	-	+	-	-	-	+
	2	7	-	-	-	-	-	-	-	-	-	+	+	-
	2	7	-	-	-	-	-	-	+	-	-	-	-	+
	2	8	-	-	-	-	-	-	-	-	-	-	+	+
	2	8	-	-	-	-	-	-	-	-	-	+	-	+
	2	8	+	-	+	-	-	-	-	-	-	-	-	-
	2	11	-	-	-	-	-	-	-	-	+	-	-	+
	2	11	-	-	+	+	-	-	-	-	-	-	-	-
	2	14	-	-	+	-	-	-	-	-	-	-	-	+
	2	21	-	-	-	+	-	-	-	-	-	-	-	+
	3	1	-	-	+	-	-	-	-	+	-	-	-	+
	3	1	-	-	+	+	+	-	-	-	-	-	-	-
	3	1	-	-	-	-	-	-	-	+	-	+	-	+
	3	1	-	-	+	-	-	-	-	-	+	-	-	+
	3	1	-	-	-	+	-	-	+	-	-	-	-	+
	3	1	+	+	-	+	-	-	-	-	-	-	-	-
	3	1	+	-	-	-	-	-	+	-	-	-	+	-
	3	1	+	+	-	-	-	-	-	+	-	-	-	-
	3	1	-	+	-	+	-	-	-	-	-	-	-	+
	3	1	-	-	+	-	-	-	+	+	-	-	-	-
	3	1	-	-	-	-	+	-	-	-	-	+	+	-
	3	1	-	+	-	-	-	-	+	+	-	-	-	-
	3	1	-	-	-	-	-	-	+	+	-	-	-	+
	3	1	+	-	-	+	+	-	-	-	-	-	-	-
	3	1	-	-	-	-	-	-	-	+	+	-	-	+
	3	1	-	-	-	-	-	+	-	-	-	-	+	+
	3	1	-	-	-	-	-	-	+	-	-	+	+	-
	3	1	-	+	+	-	+	-	-	-	-	-	-	-
	3	1	-	+	+	-	-	-	-	-	-	-	-	+
	3	1	-	-	-	-	-	-	+	-	-	-	+	+
	3	1	-	-	-	-	+	-	+	+	-	-	-	-
	3	1	-	-	-	-	-	+	+	-	+	-	-	-
	3	1	-	-	-	+	-	-	-	+	-	-	+	-
	3	1	+	+	-	-	+	-	-	-	-	-	-	-
	3	2	-	-	+	+	-	-	-	-	-	-	-	+
	3	2	-	-	-	-	-	-	+	+	+	-	-	-
	3	2	-	-	-	-	-	-	+	+	-	-	+	-
	3	2	-	-	-	-	-	+	+	+	-	-	-	-
	3	2	-	-	-	-	-	+	-	-	+	-	-	+
	3	2	-	-	-	-	-	-	-	+	-	+	+	-
	3	3	+	-	+	+	-	-	-	-	-	-	-	-
	3	5	-	-	-	+	-	-	+	+	-	-	-	-
	3	5	-	-	-	-	-	-	-	-	-	+	+	+
	4	1	-	+	-	+	+	-	-	+	-	-	-	-
	4	1	-	+	+	+	+	-	-	-	-	-	-	-
	4	1	-	-	+	+	-	-	+	+	-	-	-	-
	4	1	-	-	+	-	+	-	+	+	-	-	-	-
	4	1	-	-	-	+	-	-	-	-	-	+	+	+
	4	1	+	-	-	+	+	-	-	-	-	-	-	+
	4	1	-	-	-	-	-	-	-	+	-	+	+	+
	4	2	+	+	+	-	+	-	-	-	-	-	-	-
	4	3	+	+	+	+	-	-	-	-	-	-	-	-
	5	1	-	+	+	+	-	-	-	-	-	-	+	+
	5	1	-	-	-	+	-	-	+	+	-	+	+	-
	5	1	-	-	-	-	-	+	+	+	-	+	+	-
	5	1	+	+	-	+	+	-	-	-	-	-	+	-
	5	1	+	+	+	+	-	+	-	-	-	-	-	-
	5	1	-	-	-	-	-	-	+	+	-	+	+	+
	5	1	+	+	+	-	+	+	-	-	-	-	-	-
	6	1	+	-	-	+	+	-	-	-	+	+	-	+
	6	1	+	+	-	+	+	-	+	+	-	-	-	-
	7	1	+	+	-	+	+	-	+	+	-	+	-	-
	8	1	+	+	+	+	+	+	+	+	-	-	-	-
	8	1	+	+	+	+	+	+	-	-	+	-	+	-
	8	1	+	-	+	+	+	+	+	+	+	-	-	-
	8	1	+	+	+	+	+	+	-	-	+	-	-	+
	9	1	+	+	+	+	+	-	+	+	+	-	+	-
	9	1	+	+	+	+	+	-	+	+	+	+	-	-
	9	1	+	+	+	+	+	+	+	+	-	-	-	+
	9	2	+	+	+	+	+	+	+	+	+	-	-	-
	10	1	+	+	-	+	+	+	+	+	+	+	+	-
	10	1	+	-	-	+	+	+	+	+	+	+	+	+
	10	1	+	+	+	+	+	+	-	-	+	+	+	+
	11	1	+	+	+	+	+	+	+	+	+	+	-	+
	11	2	+	+	+	+	+	+	-	+	+	+	+	+
	12	3	+	+	+	+	+	+	+	+	+	+	+	+
Total		3647
a Number of corresponding species.
b Number of young duplicate gene family.
c Corresponding species involved in the relevant expansion events.
d Opposite meaning compared with a.
